# Supplementary material for: SLRanger: an integrated approach for spliced leader detection and operon prediction using long RNA reads
Source: Brief Bioinform. 2025 Sep 4;26(5):bbaf437. doi: 10.1093/bib/bbaf437 (PMC12410068; doi:10.1093/bib/bbaf437)
Supplement: TableS1_bbaf437 [file tables1_bbaf437.xlsx]

## Sheet: Sheet1
Table S1. Status of all used datasets for SLRanger verification
Roach et al. dataset (PRJEB31791)
file	format	num_seqs	sum_len	min_len	avg_len	max_len	Q1	Q2	Q3	N50	N50_num	Q20(%)	Q30(%)	AvgQual	GC(%)	AvgAcc	Mapped read	Mapped Ratio
adult.fastq	FASTQ	768454	683139583	2	889	28436	428	641	1108	1183	5005	6.48	0	8.36	43.95	0.852944	693147	0.9018
L1.fastq	FASTQ	822664	648651448	2	788.5	69152	410	597	970	1000	5180	5.75	0	8.09	44	0.852067	719076	0.8739
L2.fastq	FASTQ	769741	612312267	2	795.5	46597	421	616	996	998	4883	5.86	0	8.08	44.47	0.855289	657398	0.8537
L3.fastq	FASTQ	811250	625902865	2	771.5	30650	413	607	989	977	4487	5.99	0	8.15	43.95	0.858057	705008	0.8687
L4.fastq	FASTQ	540198	409930792	2	758.9	40667	416	604	964	942	4009	5.74	0	8.12	44.2	0.854211	476943	0.8826
male.fastq	FASTQ	788754	603353309	2	764.9	20276	386	585	979	1001	4728	5.96	0	8.17	43.61	0.853545	691249	0.8761
young_adult.fastq	FASTQ	1039922	966694881	2	929.6	32031	453	685	1148	1198	5698	5.78	0	8.17	44.12	0.852462	951390	0.9147
Dorado basecalled Li et al. dataset (PRJNA1254851)
file	format	num_seqs	sum_len	min_len	avg_len	max_len	Q1	Q2	Q3	N50	N50_num	Q20(%)	Q30(%)	AvgQual	GC(%)	AvgAcc	Mapped read	Mapped Ratio
Cel_EMBO.fastq	FASTQ	1381209	1470973444	5	1065	15501	564	878	1386	1364	5655	75.55	59.46	14.57	42.81	0.918317	1311600	0.9459
Cel_L1.fastq	FASTQ	2149123	1697788928	5	790	24731	434	628	1007	1023	5336	75.45	60.61	14.04	44.18	0.92324	1946430	0.9044
Cel_YA.fastq	FASTQ	1965469	1871168932	5	952	16696	522	766	1201	1162	5542	77.16	62.15	14.64	45.11	0.929927	1895265	0.9613
Li et al. dataset (GSE130044)
file	format	num_seqs	sum_len	min_len	avg_len	max_len	Q1	Q2	Q3	N50	N50_num	Q20(%)	Q30(%)	AvgQual	GC(%)
Cel_EMBO.fastq	FASTQ	1638628	1832917620	5	1118.6	20913	611	916	1431	1385	5969	10.09	1.12	7.8	42.26
Cel_L1.fastq	FASTQ	1829380	1661748021	5	908.4	70087	526	718	1126	1083	5407	8.14	0.83	7.48	43.13
Cel_YA.fastq	FASTQ	2440814	2258563991	5	925.3	20145	509	729	1145	1110	5813	4.78	0	7.66	44.89
Bernard et al. dataset (PRJNA822363)
file	format	num_seqs	sum_len	min_len	avg_len	max_len	Q1	Q2	Q3	N50	N50_num	Q20(%)	Q30(%)	AvgQual	GC(%)	AvgAcc	Mapped read	Mapped Ratio
NP/SRR18584060/SRR18584060.fastq	FASTQ	330271	327898249	23	992.8	11782	540	832	1282	1231	3276	26.88	7.87	7.53	47.99	0.8477	139832	0.423386
NP/SRR18584061/SRR18584061.fastq	FASTQ	3238319	3214504983	11	992.6	21084	514	847	1262	1230	5436	26.25	7.96	7.35	45.83	0.871	2633423	0.813207
NP/SRR18584062/SRR18584062.fastq	FASTQ	630506	680503299	10	1079.3	31262	592	901	1353	1311	4341	27.97	7.91	7.77	45.14	0.8675	508172	0.805975
NP/SRR18584065/SRR18584065.fastq	FASTQ	99031	104657502	13	1056.8	14936	490	852	1359	1379	2844	24.03	5.8	7.51	45.45	0.8576	76648	0.77398
NP/SRR18584066/SRR18584066.fastq	FASTQ	575200	632733210	11	1100	74381	605	910	1387	1340	4792	23.17	7.33	6.91	46.77	0.854	450089	0.782491
SSP/SRR18584059/SRR18584059.fastq	FASTQ	7811012	7802055606	12	998.9	57660	557	781	1221	1181	8395	58.16	41.58	8.97	45.58	0.8908	6659078	0.852524
SSP/SRR18584063/SRR18584063.fastq	FASTQ	1067006	1453784970	1	1362.5	111534	793	1181	1739	1621	5285	58.3	41.47	9.03	44.9	0.8791	892895	0.836823
SSP/SRR18584064/SRR18584064.fastq	FASTQ	372176	420111608	9	1128.8	331265	592	914	1440	1424	4389	54.88	38.81	8.38	43.94	0.8812	297218	0.798595
SSP/SRR18584067/SRR18584067.fastq	FASTQ	473394	431356556	3	911.2	82482	384	727	1266	1320	4076	47.73	32.07	7.55	44.29	0.8517	257550	0.54405
SSP/SRR18584068/SRR18584068.fastq	FASTQ	804456	1228224106	4	1526.8	2224402	728	1234	1660	1706	12636	59.95	43.05	9.16	46.63	0.8882	511694	0.636075
SSP/SRR18584069/SRR18584069.fastq	FASTQ	203352	317533378	4	1561.5	1635850	804	1356	1840	1835	5083	52.99	36.84	8.05	46.4	0.8775	108095	0.531566
SSP/SRR18584070/SRR18584070.fastq	FASTQ	2698210	3421220354	5	1268	1405092	746	1192	1580	1470	5784	58.8	41.51	9.13	46.58	0.8936	1895314	0.702434
Kaylee et.al dataset Brugia malayi (PRJNA944578)
file	format	num_seqs	sum_len	min_len	avg_len	max_len	Q1	Q2	Q3	N50	N50_num	Q20(%)	Q30(%)	AvgQual	GC(%)	AvgAcc	Mapped read	Mapped Ratio
SRR23886071.fastq	FASTQ	2007731	1783963970	1	888.5	16705	493	755	1325	1228	4041	53.27	15.3	11.52	40.26	0.907801	1367280	0.6756
Yerin et. Al dataset (PRJNA1135158)
file	format	num_seqs	sum_len	min_len	avg_len	max_len	Q1	Q2	Q3	N50	N50_num	Q20(%)	Q30(%)	AvgQual	GC(%)	AvgAcc	Mapped read	Mapped Ratio
SRR32418660.fastq	FASTQ	5822808	4655827971	5	799.6	85839	378	613	1056	1122	6725	0.38	0	7.03	48.47	0.817598	3771976	0.6466
